# Supplementary material for: Endolysin Regulation in Phage Mu Lysis
Source: mBio. 2022 Apr 26;13(3):e00813-22. doi: 10.1128/mbio.00813-22 (PMC9239132; doi:10.1128/mbio.00813-22)
Supplement: TABLE S1 [file mbio.00813-22-s0001.xlsx]

## Sheet: Caudovirales with DUF2730
Phage name	Phage Isolation Host	Genome NCBI Accession	Phage Tax ID	Reference or sequence submission date	Phage gDNA source	Phage taxonomy	# genes	Genome size (bp)	DUF2730 protein NCBI accession	DUF2730 protein length	Endolysin NCBI Accession	Pfam	Name	InterPro	Endolysin catalytic family	Host Genus	Host Phylum	Host Class	Host Order	Host Family
Escherichia phage Mu	Escherichia coli	NC_000929	10677	2002 Morgan et al	sequenced from plaques	['Viruses', 'Caudovirales', 'Myoviridae', 'Muvirus']	55	36717	NP_050629.1	99	NP_050626.1﻿	PF00959	Phage_lysozyme	IPR002196	Muramidase	Escherichia	Proteobacteria	Gammaproteobacteria	Enterobacterales	Enterobacteriaceae
Escherichia phage D108	Escherichia coli	NC_013594	665033	2009 direct submission	sequenced from plaques	['Viruses', 'Caudovirales', 'Myoviridae', 'Muvirus', 'unclassified Muvirus']	57	37235	YP_003335772	99	YP_003335769	PF00959	Phage_lysozyme	IPR002196	Muramidase	Escherichia	Proteobacteria	Gammaproteobacteria	Enterobacterales	Enterobacteriaceae
Shigella phage SfMu	Shigella flexneri serotype 4a	NC_027382	1567022	2015 Jakhetia and Verma	sequenced from plaques	['Viruses', 'Caudovirales', 'Myoviridae', 'Muvirus']	55	37146	YP_009152211	100	YP_009152208.1	PF00959	Phage_lysozyme	IPR002196	Muramidase	Shigella	Proteobacteria	Gammaproteobacteria	Enterobacterales	Enterobacteriaceae
Yersinia phage vB_YpM_Tongde	Yersinia pestis	MT591577	2749429	2020 direct submission	sequenced from plaques	['Viruses', 'Caudovirales', 'Myoviridae', 'Muvirus', 'unclassified Muvirus']	57	39492	QMP18935	99	QMP18938	PF00959	Phage_lysozyme	IPR002196	Muramidase	Yersinia	Proteobacteria	Gammaproteobacteria	Enterobacterales	Yersiniaceae
Yersinia phage vB_YpM_3	Yersinia pestis EV76-CN	MT374852	2736199	2020 direct submission	sequenced from plaques	['Viruses', 'Caudovirales', 'Myoviridae', 'Muvirus', 'unclassified Muvirus']	57	39387	QKE55345	99	QKE55342	PF00959	Phage_lysozyme	IPR002196	Muramidase	Yersinia	Proteobacteria	Gammaproteobacteria	Enterobacterales	Yersiniaceae
Yersinia phage vB_YpM_5	Yersinia pestis EV76-CN	MT374853	2736201	2020 direct submission	sequenced from plaques	['Viruses', 'Caudovirales', 'Myoviridae', 'Muvirus', 'unclassified Muvirus']	54	37228	QKE55410	99	QKE55407	PF00959	Phage_lysozyme	IPR002196	Muramidase	Yersinia	Proteobacteria	Gammaproteobacteria	Enterobacterales	Yersiniaceae
Yersinia phage vB_YpM_6	Yersinia pestis EV76-CN	MT374854	2736203	2020 direct submission	sequenced from plaques	['Viruses', 'Caudovirales', 'Myoviridae', 'Muvirus', 'unclassified Muvirus']	53	37277	QKE55462	99	QKE55459	PF00959	Phage_lysozyme	IPR002196	Muramidase	Yersinia	Proteobacteria	Gammaproteobacteria	Enterobacterales	Yersiniaceae
Yersinia phage vB_YpM_23	Yersinia pestis EV76-CN	MT374856	2736198	2020 direct submission	sequenced from plaques	['Viruses', 'Caudovirales', 'Myoviridae', 'Muvirus', 'unclassified Muvirus']	56	38732	QKE55554	99	QKE55551	PF00959	Phage_lysozyme	IPR002196	Muramidase	Yersinia	Proteobacteria	Gammaproteobacteria	Enterobacterales	Yersiniaceae
Rhodobacter phage RC1	Rhodobacter sp. E32	JF974308	754055	2010 direct submission	induced lysogen sequenced	['Viruses', 'Caudovirales', 'Siphoviridae']	56	39573	YP_007673228	133	AGH58051	PF00959	Phage_lysozyme	IPR002196	Muramidase	Rhodobacter	Proteobacteria	Alphaproteobacteria	Rhodobacterales	Rhodobacteraceae
Rhodovulum phage RS1	Rhodovulum sp. P122A	JF974307	754056	2010 direct submission	induced lysogen sequenced	['Viruses', 'Caudovirales', 'Siphoviridae']	56	40231	AGH57993	133	AGH57991	PF00959	Phage_lysozyme	IPR002196	Muramidase	Rhodovulum	Proteobacteria	Alphaproteobacteria	Rhodobacterales	Rhodobacteraceae
Vibrio phage 1.028.O._10N.286.45.B6	Vibrio sp.10N.286.45.B6	MG592412	1881380	2018 Kauffman et al	sequenced from plaques	['Viruses', 'Caudovirales', 'Myoviridae']	50	31617	AUR82807	100	AUR82803.1_1	PF05838 & PF09374	Glyco_hydro_108 & Peptidoglycan domain	IPR008565 & IPR018537	Muramidase	Vibrio	Proteobacteria	Gammaproteobacteria	Vibrionales	Vibrionaceae
Vibrio phage 1.136.O._10N.261.45.E11	Vibrio sp. 10N.261.45.E11	MG592507	1881385	2018 Kauffman et al	sequenced from plaques	['Viruses', 'Caudovirales', 'Myoviridae']	50	31617	AUR90028	100	AUR90024.1_3	PF05838 & PF09374	Glyco_hydro_108 & Peptidoglycan domain	IPR008565 & IPR018537	Muramidase	Vibrio	Proteobacteria	Gammaproteobacteria	Vibrionales	Vibrionaceae
Vibrio phage 1.142.O._10N.261.49.E11	Vibrio sp. 10N.261.49.E11	MG592513	1881386	2018 Kauffman et al	sequenced from plaques	['Viruses', 'Caudovirales', 'Myoviridae']	50	31617	AUR90346	100	AUR90342.1_4	PF05838 & PF09374	Glyco_hydro_108 & Peptidoglycan domain	IPR008565 & IPR018537	Muramidase	Vibrio	Proteobacteria	Gammaproteobacteria	Vibrionales	Vibrionaceae
Vibrio phage 1.156.O._10N.261.45.A6	Vibrio sp. 10N.261.45.A6	MG592524	1881388	2018 Kauffman et al	sequenced from plaques	['Viruses', 'Caudovirales', 'Myoviridae']	50	31617	AUR91142.1	100	AUR91138.1_1	PF05838 & PF09374	Glyco_hydro_108 & Peptidoglycan domain	IPR008565 & IPR018537	Muramidase	Vibrio	Proteobacteria	Gammaproteobacteria	Vibrionales	Vibrionaceae
Vibrio phage 1.159.O._10N.261.46.F12	Vibrio sp. 10N.261.46.F12	MG592527	1881389	2018 Kauffman et al	sequenced from plaques	['Viruses', 'Caudovirales', 'Myoviridae']	50	31617	AUR91323	100	AUR91319.1_2	PF05838 & PF09374	Glyco_hydro_108 & Peptidoglycan domain	IPR008565 & IPR018537	Muramidase	Vibrio	Proteobacteria	Gammaproteobacteria	Vibrionales	Vibrionaceae
Vibrio phage 1.217.O._10N.261.45.A1	Vibrio sp. 10N.261.45.A1	MG592588	1881393	2018 Kauffman et al	sequenced from plaques	['Viruses', 'Caudovirales', 'Myoviridae']	50	31617	AUR96221	100	AUR96217.1_4	PF05838 & PF09374	Glyco_hydro_108 & Peptidoglycan domain	IPR008565 & IPR018537	Muramidase	Vibrio	Proteobacteria	Gammaproteobacteria	Vibrionales	Vibrionaceae
Vibrio phage 1.219.O._10N.261.45.E2	Vibrio sp. 10N.261.45.E2	MG592589	1881394	2018 Kauffman et al	sequenced from plaques	['Viruses', 'Caudovirales', 'Myoviridae']	50	31617	AUR96271.1	100	AUR96267	PF05838 & PF09374	Glyco_hydro_108 & Peptidoglycan domain	IPR008565 & IPR018537	Muramidase	Vibrio	Proteobacteria	Gammaproteobacteria	Vibrionales	Vibrionaceae
Vibrio phage 2.159.A._10N.261.46.F12	Vibrio sp. 10N.261.46.F12	MG592669	1881395	2018 Kauffman et al	sequenced from plaques	['Viruses', 'Caudovirales', 'Myoviridae']	50	31617	AUS02505	100	AUS02501.1_3	PF05838 & PF09374	Glyco_hydro_108 & Peptidoglycan domain	IPR008565 & IPR018537	Muramidase	Vibrio	Proteobacteria	Gammaproteobacteria	Vibrionales	Vibrionaceae
Vibrio phage 2.159.B._10N.261.46.F12	Vibrio sp. 10N.261.46.F12	MG592670	1881396	2018 Kauffman et al	sequenced from plaques	['Viruses', 'Caudovirales', 'Myoviridae']	50	31617	AUS02555	100	AUS02551.1_5	PF05838 & PF09374	Glyco_hydro_108 & Peptidoglycan domain	IPR008565 & IPR018537	Muramidase	Vibrio	Proteobacteria	Gammaproteobacteria	Vibrionales	Vibrionaceae
Vibrio phage martha 12B12	Vibrio splendidus 12B12	HQ316581	573175	2010 direct submission	sequenced from plaques	['Viruses', 'Caudovirales', 'Myoviridae']	51	33277	AGG58138	100	AGG58142.1	PF19825	Domain of unknown function 5675	IPR043732	Unable to identify bioinformatically	Vibrio	Proteobacteria	Gammaproteobacteria	Vibrionales	Vibrionaceae
Ochrobactrum phage POA1180	Ochrobactrum anthropi	KX669658	1897640	2017 Jackel et al	sequenced from plaques	['Viruses', 'Caudovirales', 'Myoviridae']	58	41655	AOT25365	109	AOT25360		Lysozyme-like domain superfamily	IPR023346	Unable to identify bioinformatically	Ochrobactrum	Proteobacteria	Alphaproteobacteria	Rhizobiales	Brucellaceae
Alteromonadaceae phage B23	Marinobacter	KY939598	2094572	2018 Zhu et al	sequenced from plaques	['Viruses', 'Caudovirales', 'Myoviridae']	49	35132	AVI04940	117	AVI04936	PF01464	SLT	IPR008258	Lytic Transglycosylase	Alteromonadaceae	Proteobacteria	Gammaproteobacteria	Alteromonadales
Pseudomonas phage Fc02	Pseudomonas aeruginosa PAO1	MH719189	2301634	2020 Carballo-Ontiveros et al	sequenced from plaques	['Viruses', 'Caudovirales', 'Siphoviridae']	54	38122	AYD80285	106	AYD80282	PF01464	SLT	IPR008258	Lytic Transglycosylase	Pseudomonas	Proteobacteria	Gammaproteobacteria	Pseudomonadales	Pseudomonadaceae
Pseudomonas phage Fc22	Pseudomonas aeruginosa Ps33	MH719191	2301635	2020 Carballo-Ontiveros et al	sequenced from plaques	['Viruses', 'Caudovirales', 'Siphoviridae']	53	38255	AYD80393	106	AYD80390	PF01464	SLT	IPR008258	Lytic Transglycosylase	Pseudomonas	Proteobacteria	Gammaproteobacteria	Pseudomonadales	Pseudomonadaceae
Pseudomonas phage H71	Pseudomonas aeruginosa Ps33	MH719190	2301636	2020 Carballo-Ontiveros et al	sequenced from plaques	['Viruses', 'Caudovirales', 'Siphoviridae']	54	38223	AYD80340	106	AYD80337	PF01464	SLT	IPR008258	Lytic Transglycosylase	Pseudomonas	Proteobacteria	Gammaproteobacteria	Pseudomonadales	Pseudomonadaceae
Pseudomonas phage H72	Pseudomonas aeruginosa Ps33	MH719193	2301637	2020 Carballo-Ontiveros et al	sequenced from plaques	['Viruses', 'Caudovirales', 'Siphoviridae']	55	38579	AYD80504	106	AYD80501	PF01464	SLT	IPR008258	Lytic Transglycosylase	Pseudomonas	Proteobacteria	Gammaproteobacteria	Pseudomonadales	Pseudomonadaceae
Pseudomonas phage JBD25	Pseudomonas aeruginosa PA14	JX495042	1225792	2012 Cady et al	sequenced from plaques	['Viruses', 'Caudovirales', 'Siphoviridae']	55	39552	AFR52234.1	106	AFR52231	PF01464	SLT	IPR008258	Lytic Transglycosylase	Pseudomonas	Proteobacteria	Gammaproteobacteria	Pseudomonadales	Pseudomonadaceae
Pseudomonas phage Ps56	Pseudomonas aeruginosa Ps33	MH719192	2301638	2020 Carballo-Ontiveros et al	sequenced from plaques	['Viruses', 'Caudovirales', 'Siphoviridae']	57	39816	AYD80450	106	AYD80447	PF01464	SLT	IPR008258	Lytic Transglycosylase	Pseudomonas	Proteobacteria	Gammaproteobacteria	Pseudomonadales	Pseudomonadaceae
Pseudomonas phage Ps59	Pseudomonas aeruginosa Ps33	MH719195	2301639	2020 Carballo-Ontiveros et al	sequenced from plaques	['Viruses', 'Caudovirales', 'Siphoviridae']	54	39020	AYD80615	106	AYD80612	PF01464	SLT	IPR008258	Lytic Transglycosylase	Pseudomonas	Proteobacteria	Gammaproteobacteria	Pseudomonadales	Pseudomonadaceae
Pseudomonas phage vB_Pae_CF5a	Pseudomonas aeruginosa CF5	MK511057	2563580	2019 Tariq et al	sequenced from plaques	['Viruses', 'Caudovirales', 'Siphoviridae']	50	36361	QBI83663	106	QBI83660.1	PF01464	SLT	IPR008258	Lytic Transglycosylase	Pseudomonas	Proteobacteria	Gammaproteobacteria	Pseudomonadales	Pseudomonadaceae
Pseudomonas phage UMP151	Pseudomonas aeruginosa	MK934841	2580353	2019 Johnson and Putonti	sequenced from plaques	['Viruses', 'Caudovirales', 'Siphoviridae']	55	41303	QDF14996	106	QDF14993	PF01464	SLT	IPR008258	Lytic Transglycosylase	Pseudomonas	Proteobacteria	Gammaproteobacteria	Pseudomonadales	Pseudomonadaceae
Pasteurella phage AFS-2018a	Pasteurella multocida	MH238466	2201988	2018 Fillol-Salom et al	sequenced from plaques	['Viruses', 'Caudovirales', 'Myoviridae', 'Bcepmuvirus', 'unclassified Bcepmuvirus']	43	33296	AWY03241	109	AWY03238	PF01510	N-acetylmuramoyl-L-alanine amidase	IPR002502	NAM amidase	Pasteurella	Proteobacteria	Gammaproteobacteria	Pasteurellales	Pasteurellaceae
Thiobacimonas phage vB_ThpS-P1	Thiobacimonas profunda JLT2016	KT381864	1698523	2017 Tang et al	induced lysogen sequenced	['Viruses', 'Caudovirales', 'Siphoviridae']	52	39591	ALF02068.1	118	ALF02071	PF01510	N-acetylmuramoyl-L-alanine amidase	IPR002502	NAM amidase	Salipiger	Proteobacteria	Alphaproteobacteria	Rhodobacterales	Rhodobacteraceae
Pelagibaca phage vB_PeaS-P1	Pelagibaca abyssi JLT2014	KT381865	1698522	2017 Tang et al	induced lysogen sequenced	['Viruses', 'Caudovirales', 'Siphoviridae']	51	38868	ALF02119.1	157	ALF02121	PF01510 & PF06347	N-acetylmuramoyl-L-alanine amidase & Bacterial SH3 domain	IPR002502 & IPR010466	NAM amidase	Pelagibaca	Proteobacteria	Alphaproteobacteria	Rhodobacterales	Rhodobacteraceae
